# Supplementary material for: Quantitative Proteomics Analysis of Herbaceous Peony in Response to Paclobutrazol Inhibition of Lateral Branching
Source: Int J Mol Sci. 2015 Oct 14;16(10):24332–52. doi: 10.3390/ijms161024332 (PMC4632753; doi:10.3390/ijms161024332)
Supplement: Supplementary file 1 [file ijms-16-24332-s001.zip]

Archive with 2 entries (2 files):
- ijms-91623-Tables S1-S5.xls
- ijms-91623-Supplementary Information.pdf
